# Supplementary material for: Cardiovascular health and cancer risk associated with plant based diets: An umbrella review
Source: PLoS One. 2024 May 15;19(5):e0300711. doi: 10.1371/journal.pone.0300711 (PMC11095673; doi:10.1371/journal.pone.0300711)
Supplement: S1 Table — (XLSX) [file pone.0300711.s001.xlsx]

## Sheet: Foglio1
DOI	Title	1. Was an ‘‘a priori’’ design provided?	2. Was there duplicate study selection and data extraction?	3. Was a comprehensive literature search performed?	4. Was the status of publication (i.e., grey literature) used as an inclusion criterion?	5. Was a list of studies (included and excluded) provided?	6. Were the characteristics of the included studies provided?	7. Was the scientific quality of the included studies assessed and documented?	8. Was the scientific quality of the included studies used appropriately in formulating conclusions?	9. Were the methods used to combine the findings of studies appropriate?	10. Was the likelihood of publication bias assessed?	11. Was the conflict of interest included?	Total	Score/Maximum
10.1093/nutrit/nux030	Association between plant-based diets and plasma lipids: a systematic review and meta-analysis	4	4	4	3	4	4	4	4	4	4	3	42	0.954545
10.1016/j.ijcard.2014.07.080	Vegetarian diet, Seventh Day Adventists and risk of cardiovascular mortality: a systematic review and meta-analysis	2	4	4	3	3	4	4	4	3	4	3	38	0.863636
10.3389/fpubh.2022.892153	The Relationship Between Plant-Based Diet and Risk of Digestive System Cancers: A Meta-Analysis Based on 3,059,009 Subjects	4	4	4	3	3	4	3	3	4	3	3	38	0.863636
10.3390/nu13093019	Risk of Incident Stroke among Vegetarians Compared to Nonvegetarians: A Systematic Review and Meta-Analysis of Prospective Cohort Studies	4	4	4	4	3	4	2	1	4	4	2	36	0.818182
10.1016/j.jand.2014.11.016	A systematic review and meta-analysis of changes in body weight in clinical trials of vegetarian diets	4	4	3	4	2	4	1	2	4	4	4	36	0.818182
10.1111/jhn.12426	Vegetarianism and breast, colorectal and prostate cancer risk: an overview and meta-analysis of cohort studies	4	4	3	3	3	4	3	1	3	4	4	36	0.818182
10.1007/s40519-023-01536-5	Effects of a vegetarian diet combined with aerobic exercise on glycemic control, insulin resistance, and body composition: a systematic review and meta-analysis	4	4	4	3	3	3	3	3	3	3	3	36	0.818182
10.1080/10408398.2016.1138447	Vegetarian, vegan diets and multiple health outcomes: A systematic review with meta-analysis of observational studies	3	4	3	2	4	4	3	2	4	4	2	35	0.795455
10.1371/journal.pone.0209086	Cardiometabolic risk factors in vegans; A meta-analysis of observational studies	4	4	4	2	4	4	2	2	4	4	1	35	0.795455
10.2147/DMSO.S272802	Effects of Plant-Based Diets on Weight Status: A Systematic Review	4	4	4	3	4	4	3	4	1	1	3	35	0.795455
10.29219/fnr.v67.9003	Animal versus plant-based protein and risk of cardiovascular disease and type 2 diabetes: a systematic review of randomized controlled trials and prospective cohort studies	4	4	4	3	3	4	2	1	4	4	2	35	0.795455
10.1038/s41430-023-01283-x	The effects of vegetarian diets on glycemia and lipid parameters in adult patients with overweight and obesity: a systematic review and meta-analysis	3	4	4	3	3	3	2	3	3	4	3	35	0.795455
10.1016/j.clnu.2018.05.032	Effect of vegetarian dietary patterns on cardiometabolic risk factors in diabetes: A systematic review and meta-analysis of randomized controlled trials	3	4	3	3	1	4	3	2	4	4	3	34	0.772727
10.1001/jamainternmed.2013.14547	Vegetarian diets and blood pressure: a meta-analysis	3	4	3	2	2	4	4	2	3	4	3	34	0.772727
10.3390/nu9060603	Adherence to a Vegetarian Diet and Diabetes Risk: A Systematic Review and Meta-Analysis of Observational Studies	3	4	3	2	4	4	2	3	4	4	1	34	0.772727
10.1016/j.clnu.2018.05.021	Effect of vegetarian diets on the presentation of metabolic syndrome or its components: A systematic review and meta-analysis	3	4	3	1	3	4	4	2	3	4	3	34	0.772727
10.1007/s00394-022-02942-8	Vegetarian and vegan diets and the risk of cardiovascular disease, ischemic heart disease and stroke: a systematic review and meta-analysis of prospective cohort studies	4	3	4	3	4	4	2	2	4	3	1	34	0.772727
10.1038/s41598-020-78426-8	Systematic review and meta-analysis of the associations of vegan and vegetarian diets with inflammatory biomarkers	4	3	4	3	4	4	1	3	3	3	1	33	0.75
10.1111/obr.12439	Effect of plant-based diets on obesity-related inflammatory profiles: a systematic review and meta-analysis of intervention trials	4	3	4	3	4	3	2	2	4	3	1	33	0.75
10.3390/ijerph192214787	Diets, Dietary Patterns, Single Foods and Pancreatic Cancer Risk: An Umbrella Review of Meta-Analyses	4	4	4	3	4	4	3	2	1	1	3	33	0.75
10.1097/HJH.0000000000002604	The effect of plant-based dietary patterns on blood pressure: a systematic review and meta-analysis of controlled intervention trials	4	4	3	2	2	4	1	1	4	4	3	32	0.727273
10.1093/advances/nmy103	Vegetarian-Based Dietary Patterns and their Relation with Inflammatory and Immune Biomarkers: A Systematic Review and Meta-Analysis	3	1	4	3	3	4	4	3	3	1	3	32	0.727273
10.3390/nu7064512	Zinc Status of Vegetarians during Pregnancy: A Systematic Review of Observational Studies and Meta-Analysis of Zinc Intake	3	4	4	3	2	4	3	2	4	1	1	31	0.704545
10.1080/10408398.2018.1463967	Comparative effects of different dietary approaches on blood pressure in hypertensive and pre-hypertensive patients: A systematic review and network meta-analysis	4	2	2	2	2	4	4	3	2	4	2	31	0.704545
10.1016/j.nut.2012.07.016	Comparison of plasma triacylglycerol levels in vegetarians and omnivores: a meta-analysis	2	4	3	2	3	4	2	2	4	4	1	31	0.704545
10.1007/s11606-015-3390-7	Vegetarian Diets and Weight Reduction: a Meta-Analysis of Randomized Controlled Trials	2	1	4	2	1	3	4	3	4	4	3	31	0.704545
10.1017/S1368980017001768	Association of vegetarian diet with inflammatory biomarkers: a systematic review and meta-analysis of observational studies	3	3	4	1	4	4	1	1	4	4	2	31	0.704545
10.1080/10408398.2018.1461062	Is a vegetarian diet safe to follow during pregnancy? A systematic review and meta-analysis of observational studies	3	1	4	2	2	4	4	4	4	1	1	30	0.681818
10.3390/nu12061604	Effects of Vegetarian Diets on Blood Pressure Lowering: A Systematic Review with Meta-Analysis and Trial Sequential Analysis	4	4	4	2	2	4	4	1	1	2	2	30	0.681818
10.3390/nu13113952	Association between Plant-Based Dietary Patterns and Risk of Cardiovascular Disease: A Systematic Review and Meta-Analysis of Prospective Cohort Studies	2	4	3	2	4	3	2	2	3	4	1	30	0.681818
10.1016/j.amjmed.2019.01.044	The Effect of Vegan Diets on Blood Pressure in Adults: A Meta-Analysis of Randomized Controlled Trials	3	1	3	2	3	4	2	3	4	2	3	30	0.681818
10.3390/nu15010076	Dietary Patterns and Non-Communicable Disease Biomarkers: A Network Meta-Analysis and Nutritional Geometry Approach	3	1	4	3	3	3	3	3	3	1	3	30	0.681818
10.1161/JAHA.115.002408	Effects of Vegetarian Diets on Blood Lipids: A Systematic Review and Meta-Analysis of Randomized Controlled Trials	3	4	4	3	1	4	1	1	4	3	1	29	0.659091
10.1371/journal.pone.0092609	Comparison of vegetarian diets and omnivorous diets on plasma level of HDL-c: a meta-analysis	2	4	3	1	2	4	1	1	3	4	3	28	0.636364
10.1038/s41391-022-00553-2	Systematic review of the impact of a plant-based diet on prostate cancer incidence and outcomes	3	3	3	2	2	3	1	1	3	4	3	28	0.636364
10.1159/000337301	Cardiovascular disease mortality and cancer incidence in vegetarians: a meta-analysis and systematic review	3	2	3	2	1	4	2	1	4	3	2	27	0.613636
10.1186/s12916-022-02257-9	Association of meat, vegetarian, pescatarian and fish-poultry diets with risk of 19 cancer sites and all cancer: findings from the UK Biobank prospective cohort study and meta-analysis	4	4	2	2	2	1	2	1	4	1	1	24	0.545455
10.3390/foods10123052	Plant-Based Diet as a Strategy for Weight Control	2	1	3	2	2	4	1	2	2	1	3	23	0.522727
10.1016/j.amjcard.2009.05.032	Effects of plant-based diets on plasma lipids	2	1	3	3	2	3	2	3	2	1	1	23	0.522727
10.1016/j.nurpra.2016.04.013	Vegetarian Diet: A Prescription for High Blood Pressure? A Systematic Review of the Literature	3	1	3	2	2	4	1	1	1	1	2	21	0.477273
10.1007/s00394-017-1416-0	Vegetarian diets in children: a systematic review	2	1	4	2	1	4	1	1	1	1	3	21	0.477273
10.3390/nu14245371	Plant-Based Diets and Lipid, Lipoprotein, and Inflammatory Biomarkers of Cardiovascular Disease: A Review of Observational and Interventional Studies	2	1	3	2	2	1	2	2	1	1	3	20	0.454545
10.1007/s13668-022-00409-0	Plant-Based Diets and Cancer Risk: What is the Evidence?	2	1	2	2	2	2	1	1	1	1	1	16	0.363636
10.1111/j.1753-4887.2006.tb00200.x	Vegetarian diets and weight status	1	1	2	2	1	3	1	1	1	1	1	15	0.340909
10.1016/j.amjcard.2009.05.032	Effects of Plant-Based Diets on Plasma Lipids	1	1	2	2	1	3	1	1	1	1	1	15	0.340909
10.1177/02601060221122218	The effect of nutrition on stroke risk: A systematic review	2	1	2	1	2	2	1	1	1	1	1	15	0.340909
10.1016/j.numecd.2023.04.005	A comprehensive review of healthy effects of vegetarian diets	2	1	2	1	2	2	1	1	1	1	1	15	0.340909
10.7759/cureus.29843	A Comprehensive Review on the Effects of Vegetarian Diets on Coronary Heart Disease	2	1	1	1	1	1	3	1	1	1	1	14	0.318182
10.1007/s11892-014-0524-y	Key elements of plant-based diets associated with reduced risk of metabolic syndrome	2	1	2	1	1	1	1	1	1	1	1	13	0.295455
